# Supplementary material for: Stepwise Structural Simplification of the Dihydroxyanthraquinone Moiety of a Multitarget Rhein-Based Anti-Alzheimer Lead to Improve Drug Metabolism and Pharmacokinetic Properties
Source: Pharmaceutics. 2024 Jul 25;16(8):982. doi: 10.3390/pharmaceutics16080982 (PMC11359831; doi:10.3390/pharmaceutics16080982)
Supplement: Supplementary file 1 [file pharmaceutics-16-00982-s001.zip]

Archive with 1 entries (1 files):
- pharmaceutics-3101614-supplementary.pdf
